# Supplementary material for: Sequence typing of Haemophilus ducreyi isolated from patients in the Namatanai region of Papua New Guinea: Infections by Class I and Class II strain types differ in ulcer duration and resurgence of infection after azithromycin treatment
Source: PLoS Negl Trop Dis. 2024 Aug 15;18(8):e0012398. doi: 10.1371/journal.pntd.0012398 (PMC11349228; doi:10.1371/journal.pntd.0012398)
Supplement: S1 Material — Table A. The data for the prevalence of HD genotypes from June 2018 to December 2019 as illustrated in Fig 1. Table B. Non-normalised dataset that was utilised to calculate the average Ct values for the dominant genotypes (I.3, I.5, I.9, I.10 and II.3) as presented in Table 3. Table C. Normalised dataset that was utilised to calculate the average Ct values for the dominant genotypes (I.3, I.5, I.9, I.10 and II.3) as presented in Table 3. Table D. Dataset for the genotypes detected before and after Azithromycin treatment as shown in Fig 4. Table E. The dataset used to generate the map showing the villages within the three local-level government areas where HD genotypes were detected as shown in Fig 3. Table F. The dataset used to create pie charts depicting the prevalence of strain types found in the three local-level government areas as shown in Fig 3. (XLSX) [file pntd.0012398.s001.xlsx]

## Sheet: A
ID	Ct_Value	Rounds	HD Genotype/s	HD and TPE Coinfection
T04_ba_63	27.5	R1	two-three
T19_ba_5	23.678	R1	two-three
T19_ba_6	23.313	R1	two-three
T19_ba_10	24.193	R1	two-three
T19_ba_12	27.434	R1	two-three
T19_ba_29	26.679	R1	two-three
T17_ba_12	28.38	R1	two-three
T17_ba_41	30.28	R1	two-three
T16_ba_18	25.7	R1	two-three
T16_ba_29	28.5	R1	two-three
T18_ba_5	33.1	R1	two-three
T18_ba_16	23.67	R1	two-three
T18_ba_21	33.16	R1	two-three
T18_ba_23	23.89	R1	two-three
T18_ba_29	29.19	R1	two-three
T03_ba_2	22.48	R1	two-three
T03_ba_3	24.13	R1	two-three	two-three/TPE
T03_ba_21	28.91	R1	two-three
T07_ba_150	21.22	R1	two-three
T15_ba_1	24.31	R1	two-three
T15_ba_5	26.9	R1	two-three
T15_ba_99	22.89	R1	two-three
T15_ba_106	25.3	R1	two-three
T15_ba_118	25.91	R1	two-three
T15_ba_121	25.63	R1	two-three
T04_ba_90	25.7	R1	two-three
T01_ba_141	20.6	R1	two-three
T04_ba_57	23	R1	two-three
T11_ba_3	24.9	R1	two-three
pa_73_02	25.2	R1	two-three
pa_66_03	25.7	R1	two-three
T15_ba_142	32.3	R1	two-three
T12_ba_C904	30.4	R1	two-three
T19_ba_1	25.314	R1	two-three	two-three/TPE
T02_ba_2	25.691	R1	two-three	two-three/TPE
T02_ba_16	31.683	R1	two-three	two-three/TPE
T17_ba_10	26.38	R1	two-three	two-three/TPE
T17_ba_22	30.8	R1	two-three	two-three/TPE
T18_ba_20	26.26	R1	two-three	two-three/TPE
T03_ba_13	26.51	R1	two-three	two-three/TPE
T03_ba_15	22.57	R1	two-three	two-three/TPE
T03_ba_42	30.89	R1	two-three	two-three/TPE
T07_ba_140	20.64	R1	two-three	two-three/TPE
T01_ba_144	13	R1	two-three	two-three/TPE
T15_ba_138	28.2	R1	two-three	two-three/TPE
19_019	27	R3	two-three
9_013	26.3	R3	two-three
9_015	26	R3	two-three
T1_001	31.6	R3	two-three
T1_005_3	31.6	R3	two-three
T1_006	25.9	R3	two-three
T1_009	21.6	R3	two-three
T20_007	24.8	R3	two-three
T20_008	19.6	R3	two-three
T20_015	27.6	R3	two-three
T20_016	29.4	R3	two-three
T11_011	28.7	R3	two-three
T18_001	27.2	R3	two-three
T21_002	28.2	R3	two-three
T27_001	23.3	R3	two-three
T27_002	27.7	R3	two-three
T33_005	24.1	R3	two-three
T33_008	28.3	R3	two-three
T33_009	22.9	R3	two-three
T15_001	33	R3	two-three
9_010	23.6	R3	two-three	two-three/TPE
T20_006	30.4	R3	two-three	two-three/TPE
T12_012	24.6	R3	two-three	two-three/TPE
T19_05	22.7	R4	two-three
T11_09	21.7	R4	two-three
T11_11	23.5	R4	two-three
T13_03	18.3	R4	two-three
T2_002	20.8	R4	two-three
T4_004_4	23.9	R4	two-three
T4_005	22.5	R4	two-three
T31_02	29	R4	two-three
T32_16	22.5	R4	two-three
T34_005_4	24.7	R4	two-three
T27_01	32.6	R4	two-three
T35_18	26.3	R4	two-three
T_17_12	21.8	R4	two-three
T_17_13	22.7	R4	two-three
T24_004	30.6	R4	two-three
T1_002_4	18.5	R4	two-three
T21_15	21.7	R4	two-three	two-three/TPE
T09_002	23.6	R4	two-three	two-three/TPE
T30_06	24	R4	two-three	two-three/TPE
T20_07	20.7	R4	one-twelve
T19_ba_32	24.868	R1	one-three/two-three
T15_ba_104	22.71	R1	one-three/two-three
T01_ba_148	24.3	R1	one-three/two-three
T12_ba_C902	30.8	R1	one-three/two-three
T23_004	22	R3	one-three/two-three
T11_ba_5	26.2	R1	one-three
T19_ba_15	22.795	R1	one-three
T02_ba_35	28.623	R1	one-three
T17_ba_2	27.77	R1	one-three
T17_ba_26	31.02	R1	one-three
T20_ba_17	27.64	R1	one-three
T18_ba_18	33.29	R1	one-three
T03_ba_28	27.74	R1	one-three
T07_ba_145	26.76	R1	one-three
T15_ba_4	26.29	R1	one-three
T15_ba_97	24.4	R1	one-three
T04_ba_19	24.2	R1	one-three
T04_ba_22	32.6	R1	one-three
T04_ba_66	25.8	R1	one-three
T04_ba_71	29	R1	one-three
T01_ba_137	22.8	R1	one-three
T19_ba_17	24.211	R1	one-three
T07_ba_148	27.82	R1	one-three	one-three/TPE
T04_ba_82	26.2	R1	one-three	one-three/TPE
T04_ba_112	24.4	R1	one-three	one-three/TPE
T04_ba_117	23.7	R1	one-three	one-three/TPE
T04_ba_73	28.4	R1	one-three
T02_ba_32	25.608	R1	one-three
T15_ba_96	30.8	R1	one-three	one-three/TPE
T07_ba_149	32.6	R1	one-three	one-three/TPE
125 ?	22.1	R2	one-three
450	33.27	R2	one-three
19_012	26.4	R3	one-three
9_019	27.5	R3	one-three
3_002	24.4	R3	one-three
T23_003	24.4	R3	one-three
T23_013	27.8	R3	one-three
T20_009	25.3	R3	one-three
T20_017	20.8	R3	one-three
T18_004	33.7	R3	one-three
T33_004	29.5	R3	one-three
T18_12	22.7	R4	one-three
T21_19	22.3	R4	one-three
T08_006	24.3	R4	one-three
T10_01	32.2	R4	one-three
T13_02	21.6	R4	one-three
T13_17	29.1	R4	one-three
T32_06	26	R4	one-three
T32_07	25	R4	one-three
T12_19	30.8	R4	one-three
T_17_14	22.5	R4	one-three
T30_08	20.1	R4	one-three	one-three/TPE
T30_02	33.2	R4	one-three
T02_ba_30	23.847	R1	one-ten/two-three
T04_ba_17	23.1	R1	one-ten/two-three
T19_ba_22	25.534	R1	one-ten/two-three
kl_18_05	26.1	R1	one-ten/two-three
kl_63_03	25.1	R1	one-ten/two-three
T34_006	21.4	R3	one-ten/two-three
T20_004	22	R3	one-ten/two-three	one-ten/two-three/TPE
T15_03	23.4	R4	one-ten/two-three
T30_07	18.7	R4	one-ten/two-three
T30_03	20	R4	one-ten/two-three	one-ten/two-three/TPE
T1_023	20.1	R4	one-ten/two-three	one-ten/two-three/TPE
T19_ba_18	20.103	R1	one-ten
T21_02	19.4	R4	one-ten
T29_01	20.2	R4	one-ten
T34_003	26.1	R4	one-ten
T02_ba_24	26.051	R1	one-ten
T20_ba_23	29.57	R1	one-ten
T04_ba_86	24.9	R1	one-ten
T14_ba_5	21.8	R1	one-ten
kl_72_02	27.3	R1	one-ten
kl_72_04	23.6	R1	one-ten
19_013	27	R3	one-ten
19_026	20.4	R3	one-ten
9_017	22.8	R3	one-ten
T20_005	26.5	R3	one-ten
T20_012	24.1	R3	one-ten
T12_013	25	R3	one-ten
T12_018	20.1	R3	one-ten
T21_001	18.5	R3	one-ten
T4_004_3	21.3	R3	one-ten
T32_17	22.5	R4	one-ten
T19_017	21.5	R4	one-ten
T21_03	23.7	R4	one-ten
T21_06	22.2	R4	one-ten
T14_01	19.1	R4	one-ten
T32_03	24.7	R4	one-ten
T32_11	26.7	R4	one-ten
T12_02	26.3	R4	one-ten
T30_12	20.9	R4	one-ten
T35_15	26.9	R4	one-ten
T32_05	25.3	R4	one-ten
T16_ba_27	23.1	R1	one-nine/two-three	one-nine/two-three/TPE
T15_ba_144	29	R1	one-nine/two-three	one-nine/two-three/TPE
T15_ba_105	24.84	R1	one-nine/two-three
T09_ba_130	24.6	R1	one-nine/two-three	one-nine/two-three/TPE
T18_006	29.2	R3	one-nine	one-nine/TPE
T21_003	23.7	R3	one-nine/two-three
T04_ba_69	24.9	R1	one-nine
T17_ba_40	27.97	R1	one-nine
T20_ba_22	32.06	R1	one-nine
T16_ba_22	27.2	R1	one-nine
T18_ba_25	24.25	R1	one-nine
T15_ba_3	26.85	R1	one-nine
T15_ba_89	24.28	R1	one-nine
T15_ba_92	22.91	R1	one-nine
T15_ba_115	30.93	R1	one-nine
T15_ba_116	24.59	R1	one-nine
T15_ba_123	28	R1	one-nine
T04_ba_75	24.6	R1	one-nine
T11_ba_1	25.396	R1	one-nine
T09_127_FU	33.6	R1	one-nine
T17_ba_9	32.49	R1	one-nine	one-nine/TPE
T02_ba_18	23.668	R1	one-nine	one-nine/TPE
T20_ba_10	29.62	R1	one-nine	one-nine/TPE
T03_ba_18	25.32	R1	one-nine	one-nine/TPE
T09_ba_127B	22.7	R1	one-nine
T15_ba_113	26.84	R1	one-nine	one-nine/TPE
T04_ba_20	27.2	R1	one-nine	one-nine/TPE
T04_ba_72	25.7	R1	one-nine	one-nine/TPE
T04_ba_91	25.7	R1	one-nine	one-nine/TPE
T04_ba_143	21.19	R1	one-nine	one-nine/TPE
T02_ba_11	32.392	R1	one-nine
T20_ba_7	28.92	R1	one-nine
T15_ba_90	28.49	R1	one-nine
T16_ba_17	23.6	R1	one-nine
T03_ba_9	26.69	R1	one-nine
T11_ba_4	22.9	R1	one-nine
9_008	28.9	R3	one-nine
T1_004_3	27.1	R3	one-nine
T20_001	24.6	R3	one-nine	one-nine/TPE
T21_004	26.7	R3	one-nine	one-nine/TPE
T20_018	30.6	R3	one-nine/two-three	one-nine/two-three/TPE
T21_12	30.4	R4	one-nine
T16_04	21.7	R4	one-nine
T_17_06	22	R4	one-nine
T22_006	26	R4	one-nine
T1_001_4	20	R4	one-nine
T1_004	18.3	R4	one-nine
T1_005_4	30.2	R4	one-nine
T1_010	21.7	R4	one-nine
T1_011	17.8	R4	one-nine
T1_015	24.7	R4	one-nine
T1_028	26.3	R4	one-nine
T17_ba_28	31.27	R1	one-four
T17_ba_34	28.14	R1	one-four
T20_ba_13	28.48	R1	one-four
T18_ba_6	24.97	R1	one-four
T15_ba_103	23.78	R1	one-four
T15_ba_112	25.39	R1	one-four
T15_ba_120	31.02	R1	one-four
T15_ba_133	27.03	R1	one-four
T04_ba_145	23.8	R1	one-four
T20_ba_5	29.87	R1	one-four	one-four/TPE
T11_006	23.1	R3	one-four	one-four/TPE
T21_14	26.3	R4	one-four
T27_02	16.9	R4	one-four	one-four/TPE
T_17_07	26.7	R4	one-four
T30_04	24.8	R4	one-four	one-four/TPE
T17_ba_32	29.93	R1	one-five/two-three	one-five/two-three/TPE
T17_ba_33	28.9	R1	one-five/two-three	one-five/two-three/TPE
T1_002_3	23.9	R3	one-five/two-three
T19_ba_26	24.633	R1	one-five
T19_ba_28	28.351	R1	one-five
T04_ba_34	31.5	R1	one-five	one-five/TPE
9_005	30.6	R3	one-five
9_020	27.6	R3	one-five
28_004	29.5	R3	one-five
28_006	25.5	R3	one-five
T1_003_3	30.3	R3	one-five
T1_008	30.2	R3	one-five
T23_009	27.1	R3	one-five
T20_019	30.4	R3	one-five
T4_003	25.3	R3	one-five
T11_004	23.2	R3	one-five	one-five/TPE
T15_04	25	R4	one-five
T12_17	30.7	R4	one-five
T_17_04	25.7	R4	one-five
T_17_05	21	R4	one-five
T33_006	27.7	R3	one-eleven
T15_ba_109	25.97	R1	NEGATIVE
T07_79_FU	17.8	R1	NEGATIVE
T14_ba_6	26.2	R1	NEGATIVE
T16_ba_32	24.34	R1	NEGATIVE
T19_ba_25	25.899	R1	NEGATIVE
T02_ba_31	32.397	R1	NEGATIVE
T17_ba_15	30	R1	NEGATIVE
T19_ba_8	29.588	R1	NEGATIVE
T19_ba_11	32.083	R1	NEGATIVE
T17_ba_42	33.55	R1	NEGATIVE
T16_ba_9	33.44	R1	NEGATIVE
T16_ba_16	24.4	R1	NEGATIVE
T18_ba_4	30.43	R1	NEGATIVE
T18_ba_19	33.71	R1	NEGATIVE
T03_ba_16	30.09	R1	NEGATIVE
T03_ba_17	30.92	R1	NEGATIVE
T03_ba_25	33.16	R1	NEGATIVE
T03_ba_27	32.19	R1	NEGATIVE
T03_ba_37	26.93	R1	NEGATIVE
T03_ba_38	31.13	R1	NEGATIVE
T03_ba_45	32.84	R1	NEGATIVE
T09_ba_129	33.51	R1	NEGATIVE
T15_ba_87	33.02	R1	NEGATIVE
T15_ba_93	33.46	R1	NEGATIVE
T15_ba_122	26.1	R1	NEGATIVE
T04_ba_83B	22.3	R1	NEGATIVE
T15_ba_136	33.7	R1	NEGATIVE
T15_ba_137	26.8	R1	NEGATIVE
T15_ba_125	27.88	R1	NEGATIVE
T15_ba_131	26.58	R1	NEGATIVE
T15_ba_132	25.22	R1	NEGATIVE
T19_ba_2	25.319	R1	NEGATIVE
T18_ba_3	33.47	R1	NEGATIVE
T18_ba_22	33.11	R1	NEGATIVE
T15_ba_94	33.66	R1	NEGATIVE
T15_ba_100	24.93	R1	NEGATIVE
T15_ba_110	29.1	R1	NEGATIVE
T04_ba_149	26.6	R1	NEGATIVE
T14_ba_4	23.4	R1	NEGATIVE
T15_ba_140	26.5	R1	NEGATIVE
436	13	R2	NEGATIVE
429	29.4	R2	NEGATIVE
449	33.7	R2	NEGATIVE
452	32.9	R2	NEGATIVE
16	32.2	R2	NEGATIVE
T18_005	25.9	R3	NEGATIVE
T18_002	18.2	R3	NEGATIVE
T33_002	25.8	R3	NEGATIVE
19_008	32.5	R3	NEGATIVE
19_020	27.5	R3	NEGATIVE
19_025	28	R3	NEGATIVE
34_002	29.6	R3	NEGATIVE
9_002	31.4	R3	NEGATIVE
9_018	28.6	R3	NEGATIVE
28_003	31.3	R3	NEGATIVE
T20_010	32	R3	NEGATIVE
T11_007	32.6	R3	NEGATIVE
T4_002	27.9	R3	NEGATIVE
T34_004	30.2	R3	NEGATIVE
T34_005_3	25.8	R3	NEGATIVE
9_012	30.4	R3	NEGATIVE
9_014	22.2	R3	NEGATIVE
T6_001	23.2	R3	NEGATIVE
T12_011	22.1	R3	NEGATIVE
T34_002	26.4	R4	NEGATIVE
T1_012	28.4	R4	NEGATIVE
T18_06	22.7	R4	NEGATIVE
T21_18	33.3	R4	NEGATIVE
T32_14	32.5	R4	NEGATIVE
T35_20	33.2	R4	NEGATIVE
T7_004	21.1	R4	NEGATIVE
T23_08	18.5	R4	NEGATIVE
T23_09	18.3	R4	NEGATIVE
T5_001	21	R4	NEGATIVE
T1_024	25.5	R4	NEGATIVE
T25_01	32.8	R4	NEGATIVE
T22_007	30.1	R4	NEGATIVE
T1_003_4	31.5	R4	NEGATIVE
T1_007	32.6	R4	NEGATIVE
T1_019	32.7	R4	NEGATIVE
T30_14	31.8	R4	NEGATIVE
T20_09	20.8	R4	NEGATIVE
T19_20	28	R4	NEGATIVE
T20_06	28.2	R4	NEGATIVE
T22_003	22.4	R4	NEGATIVE
T19_ba_36	21.788	R1	NEGATIVE
T02_ba_1	23.161	R1	NEGATIVE
T18_ba_24	20.17	R1	NEGATIVE
T20_ba_12	26.27	R1	NEGATIVE
T10_ba_137	26.7	R1	NEGATIVE
394	33.7	R2	NEGATIVE
T18_010	21.6	R3	NEGATIVE
T18_011	31.9	R3	NEGATIVE

## Sheet: B
ID	Ct_Value	Rounds	Genotype/s
T04_ba_63	27.5	R1	two-three
T19_ba_5	23.678	R1	two-three
T19_ba_6	23.313	R1	two-three
T19_ba_10	24.193	R1	two-three
T19_ba_12	27.434	R1	two-three
T19_ba_29	26.679	R1	two-three
T17_ba_12	28.38	R1	two-three
T17_ba_41	30.28	R1	two-three
T16_ba_18	25.7	R1	two-three
T16_ba_29	28.5	R1	two-three
T18_ba_5	33.1	R1	two-three
T18_ba_16	23.67	R1	two-three
T18_ba_21	33.16	R1	two-three
T18_ba_23	23.89	R1	two-three
T18_ba_29	29.19	R1	two-three
T03_ba_2	22.48	R1	two-three
T03_ba_3	24.13	R1	two-three
T03_ba_21	28.91	R1	two-three
T07_ba_150	21.22	R1	two-three
T15_ba_1	24.31	R1	two-three
T15_ba_5	26.9	R1	two-three
T15_ba_99	22.89	R1	two-three
T15_ba_106	25.3	R1	two-three
T15_ba_118	25.91	R1	two-three
T15_ba_121	25.63	R1	two-three
T04_ba_90	25.7	R1	two-three
T01_ba_141	20.6	R1	two-three
T04_ba_57	23	R1	two-three
T11_ba_3	24.9	R1	two-three
pa_73_02	25.2	R1	two-three
pa_66_03	25.7	R1	two-three
T15_ba_142	32.3	R1	two-three
T12_ba_C904	30.4	R1	two-three
T19_ba_1	25.314	R1	two-three
T02_ba_2	25.691	R1	two-three
T02_ba_16	31.683	R1	two-three
T17_ba_10	26.38	R1	two-three
T17_ba_22	30.8	R1	two-three
T18_ba_20	26.26	R1	two-three
T03_ba_13	26.51	R1	two-three
T03_ba_15	22.57	R1	two-three
T03_ba_42	30.89	R1	two-three
T07_ba_140	20.64	R1	two-three
T01_ba_144	13	R1	two-three
T15_ba_138	28.2	R1	two-three
19_019	27	R3	two-three
9_013	26.3	R3	two-three
9_015	26	R3	two-three
T1_001	31.6	R3	two-three
T1_005_3	31.6	R3	two-three
T1_006	25.9	R3	two-three
T1_009	21.6	R3	two-three
T20_007	24.8	R3	two-three
T20_008	19.6	R3	two-three
T20_015	27.6	R3	two-three
T20_016	29.4	R3	two-three
T11_011	28.7	R3	two-three
T18_001	27.2	R3	two-three
T21_002	28.2	R3	two-three
T27_001	23.3	R3	two-three
T27_002	27.7	R3	two-three
T33_005	24.1	R3	two-three
T33_008	28.3	R3	two-three
T33_009	22.9	R3	two-three
T15_001	33	R3	two-three
9_010	23.6	R3	two-three
T20_006	30.4	R3	two-three
T12_012	24.6	R3	two-three
T19_05	22.7	R4	two-three
T11_09	21.7	R4	two-three
T11_11	23.5	R4	two-three
T13_03	18.3	R4	two-three
T2_002	20.8	R4	two-three
T4_004_4	23.9	R4	two-three
T4_005	22.5	R4	two-three
T31_02	29	R4	two-three
T32_16	22.5	R4	two-three
T34_005_4	24.7	R4	two-three
T27_01	32.6	R4	two-three
T35_18	26.3	R4	two-three
T_17_12	21.8	R4	two-three
T_17_13	22.7	R4	two-three
T24_004	30.6	R4	two-three
T1_002_4	18.5	R4	two-three
T21_15	21.7	R4	two-three
T09_002	23.6	R4	two-three
T30_06	24	R4	two-three
T19_ba_32	24.868	R1	two-three
T15_ba_104	22.71	R1	two-three
T01_ba_148	24.3	R1	two-three
T12_ba_C902	30.8	R1	two-three
T23_004	22	R3	two-three
T02_ba_30	23.847	R1	two-three
T04_ba_17	23.1	R1	two-three
T19_ba_22	25.534	R1	two-three
kl_18_05	26.1	R1	two-three
kl_63_03	25.1	R1	two-three
T34_006	21.4	R3	two-three
T20_004	22	R3	two-three
T15_03	23.4	R4	two-three
T30_07	18.7	R4	two-three
T30_03	20	R4	two-three
T1_023	20.1	R4	two-three
T16_ba_27	23.1	R1	two-three
T15_ba_144	29	R1	two-three
T15_ba_105	24.84	R1	two-three
T09_ba_130	24.6	R1	two-three
T18_006	29.2	R3	two-three
T21_003	23.7	R3	two-three
T17_ba_32	29.93	R1	two-three
T17_ba_33	28.9	R1	two-three
T1_002_3	23.9	R3	two-three
Average	25.4287
Standard Deviation	3.6629
T20_07	20.7	R4	one-twelve
T19_ba_32	24.868	R1	one-three
T15_ba_104	22.71	R1	one-three
T01_ba_148	24.3	R1	one-three
T12_ba_C902	30.8	R1	one-three
T23_004	22	R3	one-three
T11_ba_5	26.2	R1	one-three
T19_ba_15	22.795	R1	one-three
T02_ba_35	28.623	R1	one-three
T17_ba_2	27.77	R1	one-three
T17_ba_26	31.02	R1	one-three
T20_ba_17	27.64	R1	one-three
T18_ba_18	33.29	R1	one-three
T03_ba_28	27.74	R1	one-three
T07_ba_145	26.76	R1	one-three
T15_ba_4	26.29	R1	one-three
T15_ba_97	24.4	R1	one-three
T04_ba_19	24.2	R1	one-three
T04_ba_22	32.6	R1	one-three
T04_ba_66	25.8	R1	one-three
T04_ba_71	29	R1	one-three
T01_ba_137	22.8	R1	one-three
T19_ba_17	24.211	R1	one-three
T07_ba_148	27.82	R1	one-three
T04_ba_82	26.2	R1	one-three
T04_ba_112	24.4	R1	one-three
T04_ba_117	23.7	R1	one-three
T04_ba_73	28.4	R1	one-three
T02_ba_32	25.608	R1	one-three
T15_ba_96	30.8	R1	one-three
T07_ba_149	32.6	R1	one-three
125 ?	22.1	R2	one-three
450	33.27	R2	one-three
19_012	26.4	R3	one-three
9_019	27.5	R3	one-three
3_002	24.4	R3	one-three
T23_003	24.4	R3	one-three
T23_013	27.8	R3	one-three
T20_009	25.3	R3	one-three
T20_017	20.8	R3	one-three
T18_004	33.7	R3	one-three
T33_004	29.5	R3	one-three
T18_12	22.7	R4	one-three
T21_19	22.3	R4	one-three
T08_006	24.3	R4	one-three
T10_01	32.2	R4	one-three
T13_02	21.6	R4	one-three
T13_17	29.1	R4	one-three
T32_06	26	R4	one-three
T32_07	25	R4	one-three
T12_19	30.8	R4	one-three
T_17_14	22.5	R4	one-three
T30_08	20.1	R4	one-three
T30_02	33.2	R4	one-three
Average	26.6097
Standard Deviation	3.64444
T02_ba_30	23.847	R1	one-ten
T04_ba_17	23.1	R1	one-ten
T19_ba_22	25.534	R1	one-ten
kl_18_05	26.1	R1	one-ten
kl_63_03	25.1	R1	one-ten
T34_006	21.4	R3	one-ten
T20_004	22	R3	one-ten
T15_03	23.4	R4	one-ten
T30_07	18.7	R4	one-ten
T30_03	20	R4	one-ten
T1_023	20.1	R4	one-ten
T19_ba_18	20.103	R1	one-ten
T21_02	19.4	R4	one-ten
T29_01	20.2	R4	one-ten
T34_003	26.1	R4	one-ten
T02_ba_24	26.051	R1	one-ten
T20_ba_23	29.57	R1	one-ten
T04_ba_86	24.9	R1	one-ten
T14_ba_5	21.8	R1	one-ten
kl_72_02	27.3	R1	one-ten
kl_72_04	23.6	R1	one-ten
19_013	27	R3	one-ten
19_026	20.4	R3	one-ten
9_017	22.8	R3	one-ten
T20_005	26.5	R3	one-ten
T20_012	24.1	R3	one-ten
T12_013	25	R3	one-ten
T12_018	20.1	R3	one-ten
T21_001	18.5	R3	one-ten
T4_004_3	21.3	R3	one-ten
T32_17	22.5	R4	one-ten
T19_017	21.5	R4	one-ten
T21_03	23.7	R4	one-ten
T21_06	22.2	R4	one-ten
T14_01	19.1	R4	one-ten
T32_03	24.7	R4	one-ten
T32_11	26.7	R4	one-ten
T12_02	26.3	R4	one-ten
T30_12	20.9	R4	one-ten
T35_15	26.9	R4	one-ten
T32_05	25.3	R4	one-ten
Average	23.2635
Standard Deviation	2.81135
T16_ba_27	23.1	R1	one-nine
T15_ba_144	29	R1	one-nine
T15_ba_105	24.84	R1	one-nine
T09_ba_130	24.6	R1	one-nine
T18_006	29.2	R3	one-nine
T21_003	23.7	R3	one-nine
T04_ba_69	24.9	R1	one-nine
T17_ba_40	27.97	R1	one-nine
T20_ba_22	32.06	R1	one-nine
T16_ba_22	27.2	R1	one-nine
T18_ba_25	24.25	R1	one-nine
T15_ba_3	26.85	R1	one-nine
T15_ba_89	24.28	R1	one-nine
T15_ba_92	22.91	R1	one-nine
T15_ba_115	30.93	R1	one-nine
T15_ba_116	24.59	R1	one-nine
T15_ba_123	28	R1	one-nine
T04_ba_75	24.6	R1	one-nine
T11_ba_1	25.396	R1	one-nine
T09_127_FU	33.6	R1	one-nine
T17_ba_9	32.49	R1	one-nine
T02_ba_18	23.668	R1	one-nine
T20_ba_10	29.62	R1	one-nine
T03_ba_18	25.32	R1	one-nine
T09_ba_127B	22.7	R1	one-nine
T15_ba_113	26.84	R1	one-nine
T04_ba_20	27.2	R1	one-nine
T04_ba_72	25.7	R1	one-nine
T04_ba_91	25.7	R1	one-nine
T04_ba_143	21.19	R1	one-nine
T02_ba_11	32.392	R1	one-nine
T20_ba_7	28.92	R1	one-nine
T15_ba_90	28.49	R1	one-nine
T16_ba_17	23.6	R1	one-nine
T03_ba_9	26.69	R1	one-nine
T11_ba_4	22.9	R1	one-nine
9_008	28.9	R3	one-nine
T1_004_3	27.1	R3	one-nine
T20_001	24.6	R3	one-nine
T21_004	26.7	R3	one-nine
T20_018	30.6	R3	one-nine
T21_12	30.4	R4	one-nine
T16_04	21.7	R4	one-nine
T_17_06	22	R4	one-nine
T22_006	26	R4	one-nine
T1_001_4	20	R4	one-nine
T1_004	18.3	R4	one-nine
T1_005_4	30.2	R4	one-nine
T1_010	21.7	R4	one-nine
T1_011	17.8	R4	one-nine
T1_015	24.7	R4	one-nine
T1_028	26.3	R4	one-nine
Average	26.0076
Standard Deviation	3.54963
T17_ba_28	31.27	R1	one-four
T17_ba_34	28.14	R1	one-four
T20_ba_13	28.48	R1	one-four
T18_ba_6	24.97	R1	one-four
T15_ba_103	23.78	R1	one-four
T15_ba_112	25.39	R1	one-four
T15_ba_120	31.02	R1	one-four
T15_ba_133	27.03	R1	one-four
T04_ba_145	23.8	R1	one-four
T20_ba_5	29.87	R1	one-four
T11_006	23.1	R3	one-four
T21_14	26.3	R4	one-four
T27_02	16.9	R4	one-four
T_17_07	26.7	R4	one-four
T30_04	24.8	R4	one-four
Average	26.1033
Standard Deviation	3.62553
T17_ba_32	29.93	R1	one-five
T17_ba_33	28.9	R1	one-five
T1_002_3	23.9	R3	one-five
T19_ba_26	24.633	R1	one-five
T19_ba_28	28.351	R1	one-five
T04_ba_34	31.5	R1	one-five
9_005	30.6	R3	one-five
9_020	27.6	R3	one-five
28_004	29.5	R3	one-five
28_006	25.5	R3	one-five
T1_003_3	30.3	R3	one-five
T1_008	30.2	R3	one-five
T23_009	27.1	R3	one-five
T20_019	30.4	R3	one-five
T4_003	25.3	R3	one-five
T11_004	23.2	R3	one-five
T15_04	25	R4	one-five
T12_17	30.7	R4	one-five
T_17_04	25.7	R4	one-five
T_17_05	21	R4	one-five
Average	27.4657
Standard Deviation	3.01204
T33_006	27.7	R3	one-eleven
T15_ba_109	25.97	R1	NEGATIVE
T07_79_FU	17.8	R1	NEGATIVE
T14_ba_6	26.2	R1	NEGATIVE
T16_ba_32	24.34	R1	NEGATIVE
T19_ba_25	25.899	R1	NEGATIVE
T02_ba_31	32.397	R1	NEGATIVE
T17_ba_15	30	R1	NEGATIVE
T19_ba_8	29.588	R1	NEGATIVE
T19_ba_11	32.083	R1	NEGATIVE
T17_ba_42	33.55	R1	NEGATIVE
T16_ba_9	33.44	R1	NEGATIVE
T16_ba_16	24.4	R1	NEGATIVE
T18_ba_4	30.43	R1	NEGATIVE
T18_ba_19	33.71	R1	NEGATIVE
T03_ba_16	30.09	R1	NEGATIVE
T03_ba_17	30.92	R1	NEGATIVE
T03_ba_25	33.16	R1	NEGATIVE
T03_ba_27	32.19	R1	NEGATIVE
T03_ba_37	26.93	R1	NEGATIVE
T03_ba_38	31.13	R1	NEGATIVE
T03_ba_45	32.84	R1	NEGATIVE
T09_ba_129	33.51	R1	NEGATIVE
T15_ba_87	33.02	R1	NEGATIVE
T15_ba_93	33.46	R1	NEGATIVE
T15_ba_122	26.1	R1	NEGATIVE
T04_ba_83B	22.3	R1	NEGATIVE
T15_ba_136	33.7	R1	NEGATIVE
T15_ba_137	26.8	R1	NEGATIVE
T15_ba_125	27.88	R1	NEGATIVE
T15_ba_131	26.58	R1	NEGATIVE
T15_ba_132	25.22	R1	NEGATIVE
T19_ba_2	25.319	R1	NEGATIVE
T18_ba_3	33.47	R1	NEGATIVE
T18_ba_22	33.11	R1	NEGATIVE
T15_ba_94	33.66	R1	NEGATIVE
T15_ba_100	24.93	R1	NEGATIVE
T15_ba_110	29.1	R1	NEGATIVE
T04_ba_149	26.6	R1	NEGATIVE
T14_ba_4	23.4	R1	NEGATIVE
T15_ba_140	26.5	R1	NEGATIVE
436	13	R2	NEGATIVE
429	29.4	R2	NEGATIVE
449	33.7	R2	NEGATIVE
452	32.9	R2	NEGATIVE
16	32.2	R2	NEGATIVE
T18_005	25.9	R3	NEGATIVE
T18_002	18.2	R3	NEGATIVE
T33_002	25.8	R3	NEGATIVE
19_008	32.5	R3	NEGATIVE
19_020	27.5	R3	NEGATIVE
19_025	28	R3	NEGATIVE
34_002	29.6	R3	NEGATIVE
9_002	31.4	R3	NEGATIVE
9_018	28.6	R3	NEGATIVE
28_003	31.3	R3	NEGATIVE
T20_010	32	R3	NEGATIVE
T11_007	32.6	R3	NEGATIVE
T4_002	27.9	R3	NEGATIVE
T34_004	30.2	R3	NEGATIVE
T34_005_3	25.8	R3	NEGATIVE
9_012	30.4	R3	NEGATIVE
9_014	22.2	R3	NEGATIVE
T6_001	23.2	R3	NEGATIVE
T12_011	22.1	R3	NEGATIVE
T34_002	26.4	R4	NEGATIVE
T1_012	28.4	R4	NEGATIVE
T18_06	22.7	R4	NEGATIVE
T21_18	33.3	R4	NEGATIVE
T32_14	32.5	R4	NEGATIVE
T35_20	33.2	R4	NEGATIVE
T7_004	21.1	R4	NEGATIVE
T23_08	18.5	R4	NEGATIVE
T23_09	18.3	R4	NEGATIVE
T5_001	21	R4	NEGATIVE
T1_024	25.5	R4	NEGATIVE
T25_01	32.8	R4	NEGATIVE
T22_007	30.1	R4	NEGATIVE
T1_003_4	31.5	R4	NEGATIVE
T1_007	32.6	R4	NEGATIVE
T1_019	32.7	R4	NEGATIVE
T30_14	31.8	R4	NEGATIVE
T20_09	20.8	R4	NEGATIVE
T19_20	28	R4	NEGATIVE
T20_06	28.2	R4	NEGATIVE
T22_003	22.4	R4	NEGATIVE
T19_ba_36	21.788	R1	NEGATIVE
T02_ba_1	23.161	R1	NEGATIVE
T18_ba_24	20.17	R1	NEGATIVE
T20_ba_12	26.27	R1	NEGATIVE
T10_ba_137	26.7	R1	NEGATIVE
394	33.7	R2	NEGATIVE
T18_010	21.6	R3	NEGATIVE
T18_011	31.9	R3	NEGATIVE

## Sheet: C
Well Position	Sample	Ct for 1ul	Plate	Normalization	genotype
C2	T4_003	26.3146	6a	27.5446	one-five
G5	9_005	31.65	13b	31.937	one-five
A9	28_004	30.5099	13a	31.1099	one-five
A11	28_006	26.5133	13a	27.1133	one-five
B3	T1_003	31.3427	13a	31.9427	one-five
B9	T1_008	22.6326	13a	23.2326	one-five
C5	T23_009	28.1222	13a	28.7222	one-five
E12	T20_019	31.388	13a	31.988	one-five
F4	T11_004	24.1787	13a	24.7787	one-five
C6	T04_ba_34	31.5013	12b	32.4783	one-five
G2	T15_04	25.9965	04_12	26.6965	one-five
D4	T21_14	27.335	04_12	28.035	one-five
Average				28.7982
Standard Deviation				3.09472
E6	T09_127_FU	34.5916	6a	35.8216	one-nine
A4	T21_004	27.6526	6a	28.8826	one-nine
G8	9_008	29.8701	13b	30.1571	one-nine
B4	T1_004	28.1386	13a	28.7386	one-nine
D6	T20_001	25.6484	13a	26.2484	one-nine
E11	T20_018	31.6241	13a	32.2241	one-nine
D4	T04_ba_69	24.9485	12b	25.9255	one-nine
A6	T16_ba_22	27.1953	12b	28.1723	one-nine
D10	T04_ba_75	24.6014	12b	25.5784	one-nine
B7	T04_ba_20	27.3336	12b	28.3106	one-nine
D7	T04_ba_72	25.6766	12b	26.6536	one-nine
F1	T04_ba_91	25.6789	12b	26.6559	one-nine
A8	T11_ba_1	25.3959	11b	25.3959	one-nine
A11	T11_ba_4	22.9291	11b	22.9291	one-nine
D2	T21_12	31.4341	04_12	32.1341	one-nine
E12	T16_04	22.6907	04_12	23.3907	one-nine
Average				27.9512
Standard Deviation				3.39385
C3	T4_004	22.2835	6a	23.5135	one-ten
E8	19_013	27.5945	13b	27.8815	one-ten
F8	19_026	21.3748	13b	21.6618	one-ten
H5	9_017	23.848	13b	24.135	one-ten
D10	T20_005	27.5312	13a	28.1312	one-ten
E5	T20_012	25.1307	13a	25.7307	one-ten
G3	T12_013	26.047	13a	26.647	one-ten
G8	T12_018	21.1094	13a	21.7094	one-ten
E10	T04_ba_86	24.854	12b	25.831	one-ten
C8	kl_72_02	27.3214	11b	27.3214	one-ten
C9	kl_72_04	23.64	11b	23.64	one-ten
A12	T19_017	22.5481	04_12	23.2481	one-ten
C5	T21_03	24.7231	04_12	25.4231	one-ten
C8	T21_06	23.1774	04_12	23.8774	one-ten
F9	T14_01	20.0778	04_12	20.7778	one-ten
C4	T21_02	20.3569	04_12	21.0569	one-ten
Average				24.4116
Standard Deviation				2.40219
B3	T33_004	30.5106	6a	31.7406	one-three
E7	19_012	27.4464	13b	27.7334	one-three
H7	9_019	28.455	13b	28.742	one-three
B12	T23_003	25.3728	13a	25.9728	one-three
C9	T23_013	28.7822	13a	29.3822	one-three
E2	T20_009	25.3269	13a	25.9269	one-three
E10	T20_017	21.7627	13a	22.3627	one-three
H4	T18_004	34.6581	13a	35.2581	one-three
B6	T04_ba_19	24.2312	12b	25.2082	one-three
B9	T04_ba_22	32.6185	12b	33.5955	one-three
D1	T04_ba_66	25.832	12b	26.809	one-three
D6	T04_ba_71	28.9544	12b	29.9314	one-three
G10	T01_ba_137	22.8442	12b	23.8212	one-three
E4	T04_ba_82	26.2197	12b	27.1967	one-three
F5	T04_ba_112	24.4076	12b	25.3846	one-three
F9	T04_ba_117	23.707	12b	24.684	one-three
D8	T04_ba_73	28.3577	12b	29.3347	one-three
D11	125 ?	23.1103	12a	23.6103	one-three
B2	450	34.2699	12a	34.7699	one-three
A12	T11_ba_5	26.247	11b	26.247	one-three
D6	9_020	28.6345	11a	28.6345	one-three
D8	3_002	25.3626	11a	25.3626	one-three
B12	T18_12	23.6582	04_12	24.3582	one-three
D9	T21_19	23.3348	04_12	24.0348	one-three
Average				27.5042
Standard Deviation				3.5508
B4	T33_005	25.1425	6a	26.3725	two-three
B12	T15_001	33.9628	6a	35.1928	two-three
F1	19_019	28.0361	13b	28.3231	two-three
H1	9_013	27.3379	13b	27.6249	two-three
H3	9_015	26.9742	13b	27.2612	two-three
G10	9_010	24.597	13b	24.884	two-three
B1	T1_001	32.6284	13a	33.2284	two-three
B5	T1_005	32.5822	13a	33.1822	two-three
B6	T1_006	26.892	13a	27.492	two-three
B8	T1_009	31.1694	13a	31.7694	two-three
D12	T20_007	25.8436	13a	26.4436	two-three
E1	T20_008	20.6138	13a	21.2138	two-three
E8	T20_015	28.6039	13a	29.2039	two-three
E9	T20_016	30.3919	13a	30.9919	two-three
F11	T11_011	29.6862	13a	30.2862	two-three
H1	T18_001	28.1767	13a	28.7767	two-three
A2	T16_ba_18	25.6982	12b	26.6752	two-three
A12	T16_ba_29	28.478	12b	29.455	two-three
E12	T04_ba_90	25.675	12b	26.652	two-three
H1	T01_ba_141	20.5905	12b	21.5675	two-three
H3	T01_ba_144	12.9649	12b	13.9419	two-three
F5	T04_ba_57	23.044	11b	23.044	two-three
A10	T11_ba_3	24.8768	11b	24.8768	two-three
C5	pa_73_02	25.2301	11b	25.2301	two-three
C7	pa_66_03	25.7633	11b	25.7633	two-three
D8	T15_ba_142	32.3613	11b	32.3613	two-three
E7	T12_ba_C904	30.3726	11b	30.3726	two-three
D4	T15_ba_138	28.2446	11b	28.2446	two-three
A5	T19_05	23.7463	04_12	24.4463	two-three
D5	T21_15	22.7441	04_12	23.4441	two-three
G5	T09_002	24.5759	04_12	25.2759	two-three
E5	T19_ba_5		08_01	24.135	two-three
E6	T19_ba_6		08_01	23.7696	two-three
E10	T19_ba_10		08_01	24.65	two-three
E12	T19_ba_12		08_01	27.8911	two-three
E1	T19_ba_1		08_01	25.7714	two-three
Average				26.9393
Standard Deviation				4.0142

## Sheet: D
ID	Ct_Value	Rounds	Genotype/s
T04_ba_63	27.5	R1	two-three
T19_ba_5	23.678	R1	two-three
T19_ba_6	23.313	R1	two-three
T19_ba_10	24.193	R1	two-three
T19_ba_12	27.434	R1	two-three
T19_ba_29	26.679	R1	two-three
T17_ba_12	28.38	R1	two-three
T17_ba_41	30.28	R1	two-three
T16_ba_18	25.7	R1	two-three
T16_ba_29	28.5	R1	two-three
T18_ba_5	33.1	R1	two-three
T18_ba_16	23.67	R1	two-three
T18_ba_21	33.16	R1	two-three
T18_ba_23	23.89	R1	two-three
T18_ba_29	29.19	R1	two-three
T03_ba_2	22.48	R1	two-three
T03_ba_3	24.13	R1	two-three
T03_ba_21	28.91	R1	two-three
T07_ba_150	21.22	R1	two-three
T15_ba_1	24.31	R1	two-three
T15_ba_5	26.9	R1	two-three
T15_ba_99	22.89	R1	two-three
T15_ba_106	25.3	R1	two-three
T15_ba_118	25.91	R1	two-three
T15_ba_121	25.63	R1	two-three
T04_ba_90	25.7	R1	two-three
T01_ba_141	20.6	R1	two-three
T04_ba_57	23	R1	two-three
T11_ba_3	24.9	R1	two-three
pa_73_02	25.2	R1	two-three
pa_66_03	25.7	R1	two-three
T15_ba_142	32.3	R1	two-three
T12_ba_C904	30.4	R1	two-three
T19_ba_1	25.314	R1	two-three
T02_ba_2	25.691	R1	two-three
T02_ba_16	31.683	R1	two-three
T17_ba_10	26.38	R1	two-three
T17_ba_22	30.8	R1	two-three
T18_ba_20	26.26	R1	two-three
T03_ba_13	26.51	R1	two-three
T03_ba_15	22.57	R1	two-three
T03_ba_42	30.89	R1	two-three
T07_ba_140	20.64	R1	two-three
T01_ba_144	13	R1	two-three
T15_ba_138	28.2	R1	two-three
T19_ba_32	24.868	R1	two-three
T15_ba_104	22.71	R1	two-three
T01_ba_148	24.3	R1	two-three
T12_ba_C902	30.8	R1	two-three
T02_ba_30	23.847	R1	two-three
T04_ba_17	23.1	R1	two-three
T19_ba_22	25.534	R1	two-three
kl_18_05	26.1	R1	two-three
kl_63_03	25.1	R1	two-three
T16_ba_27	23.1	R1	two-three
T15_ba_144	29	R1	two-three
T15_ba_105	24.84	R1	two-three
T09_ba_130	24.6	R1	two-three
T17_ba_32	29.93	R1	two-three
T17_ba_33	28.9	R1	two-three
T19_ba_32	24.868	R1	one-three
T15_ba_104	22.71	R1	one-three
T01_ba_148	24.3	R1	one-three
T12_ba_C902	30.8	R1	one-three
T11_ba_5	26.2	R1	one-three
T19_ba_15	22.795	R1	one-three
T02_ba_35	28.623	R1	one-three
T17_ba_2	27.77	R1	one-three
T17_ba_26	31.02	R1	one-three
T20_ba_17	27.64	R1	one-three
T18_ba_18	33.29	R1	one-three
T03_ba_28	27.74	R1	one-three
T07_ba_145	26.76	R1	one-three
T15_ba_4	26.29	R1	one-three
T15_ba_97	24.4	R1	one-three
T04_ba_19	24.2	R1	one-three
T04_ba_22	32.6	R1	one-three
T04_ba_66	25.8	R1	one-three
T04_ba_71	29	R1	one-three
T01_ba_137	22.8	R1	one-three
T19_ba_17	24.211	R1	one-three
T07_ba_148	27.82	R1	one-three
T04_ba_82	26.2	R1	one-three
T04_ba_112	24.4	R1	one-three
T04_ba_117	23.7	R1	one-three
T04_ba_73	28.4	R1	one-three
T02_ba_32	25.608	R1	one-three
T15_ba_96	30.8	R1	one-three
T07_ba_149	32.6	R1	one-three
T02_ba_30	23.847	R1	one-ten
T04_ba_17	23.1	R1	one-ten
T19_ba_22	25.534	R1	one-ten
kl_18_05	26.1	R1	one-ten
kl_63_03	25.1	R1	one-ten
T19_ba_18	20.103	R1	one-ten
T02_ba_24	26.051	R1	one-ten
T20_ba_23	29.57	R1	one-ten
T04_ba_86	24.9	R1	one-ten
T14_ba_5	21.8	R1	one-ten
kl_72_02	27.3	R1	one-ten
kl_72_04	23.6	R1	one-ten
T16_ba_27	23.1	R1	one-nine
T15_ba_144	29	R1	one-nine
T15_ba_105	24.84	R1	one-nine
T09_ba_130	24.6	R1	one-nine
T04_ba_69	24.9	R1	one-nine
T17_ba_40	27.97	R1	one-nine
T20_ba_22	32.06	R1	one-nine
T16_ba_22	27.2	R1	one-nine
T18_ba_25	24.25	R1	one-nine
T15_ba_3	26.85	R1	one-nine
T15_ba_89	24.28	R1	one-nine
T15_ba_92	22.91	R1	one-nine
T15_ba_115	30.93	R1	one-nine
T15_ba_116	24.59	R1	one-nine
T15_ba_123	28	R1	one-nine
T04_ba_75	24.6	R1	one-nine
T11_ba_1	25.396	R1	one-nine
T09_127_FU	33.6	R1	one-nine
T17_ba_9	32.49	R1	one-nine
T02_ba_18	23.668	R1	one-nine
T20_ba_10	29.62	R1	one-nine
T03_ba_18	25.32	R1	one-nine
T09_ba_127B	22.7	R1	one-nine
T15_ba_113	26.84	R1	one-nine
T04_ba_20	27.2	R1	one-nine
T04_ba_72	25.7	R1	one-nine
T04_ba_91	25.7	R1	one-nine
T04_ba_143	21.19	R1	one-nine
T02_ba_11	32.392	R1	one-nine
T20_ba_7	28.92	R1	one-nine
T15_ba_90	28.49	R1	one-nine
T16_ba_17	23.6	R1	one-nine
T03_ba_9	26.69	R1	one-nine
T11_ba_4	22.9	R1	one-nine
T17_ba_28	31.27	R1	one-four
T17_ba_34	28.14	R1	one-four
T20_ba_13	28.48	R1	one-four
T18_ba_6	24.97	R1	one-four
T15_ba_103	23.78	R1	one-four
T15_ba_112	25.39	R1	one-four
T15_ba_120	31.02	R1	one-four
T15_ba_133	27.03	R1	one-four
T04_ba_145	23.8	R1	one-four
T20_ba_5	29.87	R1	one-four
T17_ba_32	29.93	R1	one-five
T17_ba_33	28.9	R1	one-five
T19_ba_26	24.633	R1	one-five
T19_ba_28	28.351	R1	one-five
T04_ba_34	31.5	R1	one-five
T19_05	22.7	R4	two-three
T11_09	21.7	R4	two-three
T11_11	23.5	R4	two-three
T13_03	18.3	R4	two-three
T2_002	20.8	R4	two-three
T4_004_4	23.9	R4	two-three
T4_005	22.5	R4	two-three
T31_02	29	R4	two-three
T32_16	22.5	R4	two-three
T34_005_4	24.7	R4	two-three
T27_01	32.6	R4	two-three
T35_18	26.3	R4	two-three
T_17_12	21.8	R4	two-three
T_17_13	22.7	R4	two-three
T24_004	30.6	R4	two-three
T1_002_4	18.5	R4	two-three
T21_15	21.7	R4	two-three
T09_002	23.6	R4	two-three
T30_06	24	R4	two-three
T15_03	23.4	R4	two-three
T30_07	18.7	R4	two-three
T30_03	20	R4	two-three
T1_023	20.1	R4	two-three
T20_07	20.7	R4	one-twelve
T18_12	22.7	R4	one-three
T21_19	22.3	R4	one-three
T08_006	24.3	R4	one-three
T10_01	32.2	R4	one-three
T13_02	21.6	R4	one-three
T13_17	29.1	R4	one-three
T32_06	26	R4	one-three
T32_07	25	R4	one-three
T12_19	30.8	R4	one-three
T_17_14	22.5	R4	one-three
T30_08	20.1	R4	one-three
T30_02	33.2	R4	one-three
T15_03	23.4	R4	one-ten
T30_07	18.7	R4	one-ten
T30_03	20	R4	one-ten
T1_023	20.1	R4	one-ten
T21_02	19.4	R4	one-ten
T29_01	20.2	R4	one-ten
T34_003	26.1	R4	one-ten
T32_17	22.5	R4	one-ten
T19_017	21.5	R4	one-ten
T21_03	23.7	R4	one-ten
T21_06	22.2	R4	one-ten
T14_01	19.1	R4	one-ten
T32_03	24.7	R4	one-ten
T32_11	26.7	R4	one-ten
T12_02	26.3	R4	one-ten
T30_12	20.9	R4	one-ten
T35_15	26.9	R4	one-ten
T32_05	25.3	R4	one-ten
T21_12	30.4	R4	one-nine
T16_04	21.7	R4	one-nine
T_17_06	22	R4	one-nine
T22_006	26	R4	one-nine
T1_001_4	20	R4	one-nine
T1_004	18.3	R4	one-nine
T1_005_4	30.2	R4	one-nine
T1_010	21.7	R4	one-nine
T1_011	17.8	R4	one-nine
T1_015	24.7	R4	one-nine
T1_028	26.3	R4	one-nine
T21_14	26.3	R4	one-four
T27_02	16.9	R4	one-four
T_17_07	26.7	R4	one-four
T30_04	24.8	R4	one-four
T15_04	25	R4	one-five
T12_17	30.7	R4	one-five
T_17_04	25.7	R4	one-five
T_17_05	21	R4	one-five

## Sheet: E
Local_level_Government Areas (LLG)	Villages of Namatanai	HD_Genotype	Latitude	Longitude
SNA	-	one-ten/two-three
SNA	-	one-three
SNA	-	two-three
NTI	BAKAN	one-nine	-3.54048	152.354
MAT	BALAI	one-nine	-3.83107	152.63
MAT	BALAI	one-nine	-3.83107	152.63
MAT	BALAI	two-three	-3.83107	152.63
NTI	BELIK	one-nine	-3.50065	152.283
NTI	BELIK	two-three	-3.50065	152.283
SNA	BIMUN	one-three/two-three	-3.16694	151.603
SNA	BIMUN	two-three	-3.16694	151.603
NTI	BISAPU	one-five	-3.69208	152.511
NTI	BISAPU	one-five	-3.69208	152.511
NTI	BISAPU	one-three/two-three	-3.69208	152.511
NTI	BISAPU	two-three	-3.69208	152.511
NTI	BO	one-five/two-three	-3.66655	152.404
NTI	BO	one-five/two-three	-3.66655	152.404
NTI	BO	one-four	-3.66655	152.404
NTI	BURAKALAI	one-nine	-3.67433	152.37
NTI	BURAKALAI	one-nine/two-three	-3.67433	152.37
NTI	BURAKALAI	one-three	-3.67433	152.37
NTI	BURAKALAI	two-three	-3.67433	152.37
NTI	BURAKALAI	two-three	-3.67433	152.37
NTI	BURAKALAI	two-three	-3.67433	152.37
MAT	HILALON	one-ten	-3.84835	152.665
MAT	HILALON	one-ten/two-three	-3.84835	152.665
MAT	HILALON	one-three	-3.84835	152.665
MAT	HILALON	one-three	-3.84835	152.665
MAT	HIMAU	one-nine	-3.89033	152.744
MAT	HIMAU	one-nine	-3.89033	152.744
MAT	HIMAU	two-three	-3.89033	152.744
MAT	HIMAU	two-three	-3.89033	152.744
MAT	HIMAU	two-three	-3.89033	152.744
NTI	HUNABORE	one-ten	-3.79008	152.424
NTI	KALIL	one-ten	-3.91276	152.533
NTI	KALIL	one-ten/two-three	-3.91276	152.533
NTI	KALIL	one-ten/two-three	-3.91276	152.533
NTI	KALIL	two-three	-3.91276	152.533
NTI	KANAPIT	two-three	-3.53422	152.346
SNA	KATEDAN	one-ten	-3.19228	151.804
MAT	KEMBENG	one-three	-3.95207	152.84
MAT	KEMBENG	two-three	-3.95207	152.84
MAT	KEMBENG	two-three	-3.95207	152.84
NTI	KISELA	one-three	-3.77619	152.536
SNA	KOLAMABUO	one-five	-3.46315	152.028
NTI	KOLONOBOI	one-nine/two-three	-3.51373	152.318
SNA	KOMALU	two-three	-3.53041	152.218
SNA	KONANGUSNGUS	one-nine	-3.21123	151.949
SNA	KONANGUSNGUS	two-three	-3.21123	151.949
SNA	KONOGOGO	one-nine	-3.49763	152.171
SNA	KONOGOGO	one-nine/two-three	-3.49763	152.171
MAT	KUDUKUDU	two-three	-3.82361	152.588
NTI	KURUMUT	one-four	-3.70595	152.361
NTI	KURUMUT	one-four	-3.70595	152.361
NTI	KURUMUT	one-nine	-3.70595	152.361
NTI	KURUMUT	one-nine	-3.70595	152.361
NTI	KURUMUT	two-three	-3.70595	152.361
NTI	LABUR	two-three	-3.64407	152.346
SNA	LAMASONG	one-nine	-3.09897	151.706
SNA	LAMASONG	one-three	-3.09897	151.706
SNA	LAMASONG	one-three	-3.09897	151.706
SNA	LAMBUSO	one-three	-3.18742	151.829
SNA	LAMON	one-nine	-3.18153	151.625
SNA	LASIGI	one-nine	-3.19939	151.913
MAT	LIKAS	two-three	-3.91549	152.821
SNA	LOKON	one-nine	-3.39064	152.149
SNA	LOKON	one-three	-3.39064	152.149
SNA	LOKON	one-three	-3.39064	152.149
SNA	LOKON	one-three	-3.39064	152.149
SNA	LOKON	one-three	-3.39064	152.149
SNA	LOKON	two-three	-3.39064	152.149
SNA	LOSSU 1	one-three	-3.0416	151.64
SNA	MALOM	one-four	-3.20106	151.882
NTI	MATANANGAS	one-ten/two-three	-3.72036	152.528
NTI	MATANTIDUK	one-four	-3.75329	152.545
NTI	MATANTIDUK	one-nine	-3.75329	152.545
NTI	NAMATANAI VILLAGE	one-nine	-3.65911	152.434
NTI	NAMATANAI VILLAGE	two-three	-3.65911	152.434
NTI	NAMORODU	one-nine	-3.65477	152.497
NTI	NAMORODU	one-three	-3.65477	152.497
NTI	NAMORODU	two-three	-3.65477	152.497
NTI	NAMORODU	two-three	-3.65477	152.497
NTI	NAMORODU	two-three	-3.65477	152.497
NTI	NAMORODU	two-three	-3.65477	152.497
NTI	NAPANTAH	one-nine	-3.70351	152.432
NTI	NAPANTAH	two-three	-3.70351	152.432
NTI	NAPANTAH	two-three	-3.70351	152.432
NTI	NAPANTAH	two-three	-3.70351	152.432
MAT	NOKON	two-three	-3.87205	152.783
NTI	PALABONG	one-ten	-3.94774	152.563
NTI	PALABONG	two-three	-3.94774	152.563
SNA	PINIKIDU	one-nine	-3.1398	151.761
SNA	PINIKIDU	one-nine	-3.1398	151.761
SNA	PINIKIDU	one-three	-3.1398	151.761
NTI	PIRE	one-four	-3.59493	152.382
NTI	PIRE	one-three	-3.59493	152.382
MAT	PORBUNBUN	one-three/two-three	-3.99025	152.871
NTI	PUNAM	one-nine	-3.78899	152.525
NTI	PUNAM	one-ten	-3.78899	152.525
SNA	RANGALIS	one-three
NTI	RAPONTOMON	one-four	-3.67946	152.353
NTI	RAPONTOMON	one-four	-3.67946	152.353
NTI	RAPONTOMON	one-nine	-3.67946	152.353
NTI	RAPONTOMON	one-nine	-3.67946	152.353
NTI	RAPONTOMON	two-three	-3.67946	152.353
NTI	RAPONTOMON	two-three	-3.67946	152.353
NTI	RASESE	two-three	-3.6453	152.467
NTI	RASIRIK	one-nine	-3.71589	152.368
NTI	RASIRIK	one-nine	-3.71589	152.368
NTI	RASIRIK	one-nine	-3.71589	152.368
NTI	RASIRIK	one-nine/two-three	-3.71589	152.368
NTI	RASIRIK	one-three	-3.71589	152.368
NTI	RASIRIK	one-three	-3.71589	152.368
NTI	RASIRIK	one-three/two-three	-3.71589	152.368
NTI	RASIRIK	two-three	-3.71589	152.368
MAT	SAMO	one-three	-3.93134	152.826
MAT	SAMO	two-three	-3.93134	152.826
NTI	SOHUN 1	two-three	-3.70132	152.521
NTI	SOHUN 1	two-three	-3.70132	152.521
NTI	SOHUN 1	two-three	-3.70132	152.521
NTI	SOHUN 1	two-three	-3.70132	152.521
NTI	SOHUN 1	two-three	-3.70132	152.521
NTI	SOHUN 2	one-ten	-3.70857	152.525
NTI	SOHUN 2	one-three	-3.70857	152.525
NTI	SOPAU	one-four	-3.74444	152.544
NTI	SOPAU	one-nine	-3.74444	152.544
SNA	UGANA	one-nine	-3.3183	151.758
SNA	UGANA	one-three	-3.3183	151.758
SNA	UGANA	two-three	-3.3183	151.758
NTI	UNIT 1	two-three
NTI	UNIT 2	one-four
NTI	UNIT 3	one-three
NTI	WANAWANA*	one-three	-3.72831	152.536

## Sheet: F
	MAT						SENTRAL NIU AILAN RURAL				NAMATANAI RURAL
Genotypes	Number	Percentage			Genotypes	Number	Percentage			Genotypes	Number	Percentage
I.3	5	0.217			I.3	13	0.361			I.3	11	0.124
I.9	4	0.174			I.9	10	0.278			I.9	19	0.213
II.3	12	0.522			II.3	9	0.25			II.3	38	0.427
I.4, I.5 and I.10	2	0.087			I.4, I.5 and I.10	4	0.111			I.4, I.5 and I.10	21	0.236
		1					1					1
